# Supplementary material for: Fast Phylogeny of SARS-CoV-2 by Compression
Source: Entropy (Basel). 2022 Mar 22;24(4):439. doi: 10.3390/e24040439 (PMC9030035; doi:10.3390/e24040439)
Supplement: Supplementary file 1 [file entropy-24-00439-s001.zip]

Archive with 1 entries (1 files):
- entropy-1585159-SI.pdf
